# Supplementary material for: Polyphenol Iongel Patches with Antimicrobial, Antioxidant and Anti-Inflammatory Properties
Source: Polymers (Basel). 2023 Feb 21;15(5):1076. doi: 10.3390/polym15051076 (PMC10007217; doi:10.3390/polym15051076)
Supplement: Supplementary file 1 [file polymers-15-01076-s001.zip]

Archive with 1 entries (1 files):
- polymers-2192887-supplementary.pdf
